# Supplementary material for: Dynamics of Neospora caninum-Associated Abortions in a Dairy Sheep Flock and Results of a Test-and-Cull Control Programme
Source: Pathogens. 2021 Nov 20;10(11):1518. doi: 10.3390/pathogens10111518 (PMC8625302; doi:10.3390/pathogens10111518)
Supplement: Supplementary file 1 [file pathogens-10-01518-s001.zip]

Archive with 1 entries (1 files):
- pathogens-1428798-supplementary/Table S1.pdf
